# Supplementary material for: Effects of habitat modifications on the movement behavior of animals: the case study of Fish Aggregating Devices (FADs) and tropical tunas
Source: Mov Ecol. 2020 Nov 10;8:47. doi: 10.1186/s40462-020-00230-w (PMC7654007; doi:10.1186/s40462-020-00230-w)
Supplement: Supplementary file 4 — Additional file 4. Random-walk model. [file 40462_2020_230_MOESM4_ESM.zip]

Archive with 4 entries (4 files):
- AdditionalFile4_S1.png
- AdditionalFile4_S2.png
- AdditionalFile4_S3.png
- additionalFile4_trackChange.docx
